# Supplementary material for: Atom-level machine learning of protein-glycan interactions and cross-chiral recognition in glycobiology
Source: Sci Adv. 2025 Dec 5;11(49):eadx6373. doi: 10.1126/sciadv.adx6373 (PMC12680057; doi:10.1126/sciadv.adx6373)
Supplement: Supplementary file 2 — Data S1 to S5 [file sciadv.adx6373_data_s1_to_s5.zip]

Archive with 5 entries (5 files):
- adx6373_data_s2.zip
- adx6373_data_s5.zip
- adx6373_data_s1.zip
- adx6373_data_s4.xlsx
- adx6373_data_s3.xlsx
