# Supplementary material for: Atom-level machine learning of protein-glycan interactions and cross-chiral recognition in glycobiology
Source: Sci Adv. 2025 Dec 5;11(49):eadx6373. doi: 10.1126/sciadv.adx6373 (PMC12680057; doi:10.1126/sciadv.adx6373)
Supplement: Supplementary file 2 — Data S1 to S5 [file sciadv.adx6373_data_s1_to_s5.zip › adx6373_data_s4.xlsx]

## Sheet: Sheet1
	Hypervalent-α-D-Man-C4	Hypervalent-α-L-Man-C8	Hypervalent-β-D-Glc-C4	Hypervalent-β-D-Gal-C4	Hypervalent-α-L-Glc-C8	Hypervalent-β-L-Glc-C8	Hypervalent-α-L-Gal-C8	Hypervalent-β-L-Gal-C8	α-D-Man-C4-[720]	α-L-Man-C8-[700]	H-type I-[420]
AAA Vector	-31	-19	-72	219	-20	-43	31	0	17	439	56
AAL 2 Vector	5	10	23	10	49	31077	29838	20810	-333	39	2704
AAL Medicago	283	-6	83	-45	-112	31258	32814	22065	-472	61	2032
ACA EY	33	-7	64	-87	-49	-60	321	161	-902	66	116
AIA 2 Vector	8130	3	88	482	-73	34	229	81	-1968	-958	-617
AIA EY	3548	2	118	54	-105	-30	137	34	-1720	-676	-221
AIA Glycomatrix	13150	8	177	841	-128	-85	33	-5	-448	20	38
AMA Vector	-90	-25	30	-104	-72	-111	24	-28	-628	61	44
Anti B.G.A ThermoFIsher	31	3	-17	-44	-28	-40	79	248	-268	-1	123
Anti B.G.B Abcam	-174	58	-106	165	45	33	147	23	-5636	-2932	-6925
Anti B.G.B ThermoFisher	180	6	24	-326	-100	0	156	28	-2912	-1841	-4352
Anti B.G.H ThermoFisher	475	338	74	655	489	731	480	325	-3180	-52	-4095
Anti IgA Abcam	266	2	6	358	-83	35	88	3	-1489	-26	-696
Anti IgG Abcam	314	329	-42	549	716	732	389	311	-2048	-45	-221
Anti IgM Abcam	344	190	208	292	129	119	121	250	67	25	149
Anti Lewis A Abcam	301	30	-51	55	-4	261	319	71	-2909	-43	-858
Anti Lewis B Abcam	283	194	6	618	68	413	1071	406	-2508	-18	-129
Anti Lewis B Sigma	172	70	90	419	226	123	202	-2	-240	-1	-760
Anti Lewis X Sigma	259	58	229	76	69	207	362	62	1288	-2829	-6224
Anti Lewis Y Abcam	164	206	41	144	96	326	132	99	-2031	-621	-2138
AOL TCI America	-117	-97	-61	-164	2	48352	51101	32505	-1782	-936	2446
ASA EY	159	8	35	-181	1	36	287	73	-2627	-1436	-404
BanLec H84T UAlberta	3215	140	55	127	126	38	148	92	-937	-1220	-527
BC2LA Elicityl	985	7	85	-59	31	-23	49	19	-70	-463	5
BPL Vector	246	129	146	496	198	101	96	84	1166	51	2279
CA EY	-67	-102	-12	-129	-110	-15	129	41	-1406	-752	-26
ConA 1 Vector	2054	-32	15	-123	-53	-54	28	-9	-36	-76	-36
ConA 2 Vector	5266	-80	25	-128	-214	-144	-2	-27	2307	86	20
ConA ThermoFisher	3336	-5	223	-147	-100	-73	7	-6	344	6	21
DBA 1 Vector	-8	7	38	14	0	-39	97	25	-1087	24	-6
DBA 2 Vector	47	16	42	-30	-156	0	53	33	-704	6	17
diCBM40 UAlberta	237	49	127	215	17	129	198	21	-144	31	-187
DSA Vector	6047	2251	5071	5268	4775	2027	2237	2306	3370	3264	2597
ECA	283	66	229	18966	55	-11	89	60	-749	-43	-19
ECA EY	269	-67	124	5596	-155	-79	65	55	-125	-93	36
GafD UAlberta	-13	-40	-31	-16	-15	31	6	7	-150	-239	68
GNA 1 Vector	1170	21	-15	124	57	13	200	164	-624	-1149	-770
GNA 2 Vector	-72	121	-48	8	299	206	442	282	2389	-327	118
GNA Sigma	44	36	-60	182	3	11	182	189	-373	10	4
Griffithsin UAlberta	19557	3132	2066	858	83	111	421	361	5760	429	649
GSL-I 1 Vector	104	-64	113	2197	-234	104	78	28	-506	8	36
GSL-I 2 Vector	77	32	81	4341	-17	-32	133	40	-498	-20	28
GSL-II 1 Vector	713	150	225	393	36	38	104	108	534	23	156
GSL-II 2 Vector	306	37	82	153	21	35	88	87	-486	-1462	-1412
HHL BioWorld	42	6	-48	2	33	24	416	337	-201	39	43
HPA 1 Sigma	40	-17	-3	-195	-86	-26	148	25	-396	-2	-6
HPA 2 Sigma	-31	14	29	-159	49	-22	201	108	-1571	-822	-290
LcH EY	40052	20	2077	238	50	60	118	58	21880	-2161	-562
LcH Medicago	3863	-5	137	-7	-10	11	115	61	399	-932	-1082
LEL Vector	16	-5	12	86	-69	111	81	34	-1120	-2235	-1260
LTL Lotus EY	23	1	126	-103	-5	-14	197	48	-1049	-110	-58
LTL Lotus Vector	-43	123	25	16	-69	79	445	58	-1016	-205	-57
MAA-I 1 Vector	85	117	64	-59	-27	90	151	83	-391	35	32
MAA-I EY	100	13	-59	187	7	9	267	140	-1150	26	-23
MAL-I 2 Vector	78	53	41	35	-62	4	686	77	290	-1240	-760
MAL-II Vector	1188	6	1239	1567	-92	157	260	63	-1326	362	37
MNA-G EY	27072	-19	90	10542	-146	-18	263	35	1444	-27	16
MNA-M EY	14711	19	121	13361	-80	-32	190	61	-1464	-2016	-3009
MPL Vector	398	17	40	1	7	-20	28	10	-1186	-1095	-429
NPL EY	66	273	156	-121	185	181	378	342	334	-548	-16
PA-IIL Elicityl	548	163	98	303	92	218	2468	420	546	-882	-1074
PA-IL UAlberta	176	-70	157	283	-79	-141	110	123	-1808	-2108	-3190
PapGII UAlberta	268	18	167	-26	0	1	20	-2	-238	364	76
PHA-E Sigma	694	193	869	728	78	201	280	200	-973	238	48
PHA-E Vector	1904	-17	2933	854	-9	-64	19	3	-201	10	23
PHA-L 1 Vector	-214	-154	-154	-250	-327	-124	29	-1	-244	-176	-215
PHA-L 2 Vector	239	24	309	275	31	40	137	96	-1691	-1608	-4176
PHA-L Medicago	483	228	352	328	210	241	220	190	-680	322	18
PhoSL	-276	-92	-52	-261	-176	-102	243	-67	-965	-21	-58
PNA EY	98	54	141	225	-18	-23	109	70	-251	4	4
PNA Vector	36	-42	-47	5	-80	246	403	303	-1652	-1475	-1390
Protein A Thermo Fisher	40	-3	-6	276	25	-47	-10	5	-288	31	-8
Protein G Sigma	8	-16	13	18	42	-1	65	27	-71	39	16
Protein L ThermoFisher	-91	-2	-151	331	57	46	95	-22	-659	61	37
PSA Vector	45487	116	358	280	153	125	185	178	34255	-544	-137
RCA120 Vector	2009	155	3433	31908	69	149	161	102	-2571	-2492	-1133
Ricin B Vector	350	35	75	1224	-53	65	216	94	-2141	-951	-318
RPA EY	-301	-56	-135	-212	-75	4	110	26	-595	-74	-683
rPSL1a TCI America	-2	-2	-10	-8	-3	-4	28	2	93	-134	-7
SBA 1 Vector	190	55	180	1059	-7	62	150	85	-1292	-4	24
SBA 2 Vector	185	9	160	2188	5	-12	178	180	-553	28	539
SLBR-B UAlberta	445	88	456	725	240	373	327	249	-2148	-1737	-1643
SLBR-H UAlberta	323	-9	94	619	-32	73	57	-11	-676	-491	-176
SLBR-N 1 UAlberta	2126	914	1316	2390	2005	788	983	800	-155	534	402
SNA Vector	3	28	118	208	42	151	378	49	-815	86	131
SNA-I EY	436	-25	409	4941	108	22	93	28	-562	138	2005
SNA-II EY	-108	119	77	367	116	65	118	38	-348	-1523	-1890
STL Vector	148	58	252	199	30	67	84	49	-223	-12	30
TJA-II Aniara	70	-56	119	14020	-1	-54	65	-2	-12	46	10649
TJA-II Medicago	351	-25	249	27272	-30	409	555	147	-960	66	21931
TL BioWorld	20	0	7	-28	5	5	13	-6	24	0	22
UDA 1 EY	-59	-32	-52	-42	-74	-28	8	4	-703	-654	-288
UDA 2 EY	-226	-78	-151	-31	-114	-200	58	-25	-365	20	-24
UEA-I BioWorld	53	55	-57	97	88	49	130	-41	-106	3	25
UEA-I GeneTex	-80	62	10	44	17061	1594	3211	2364	-1607	-1606	8412
UEA-I Vector	143	57	-69	205	13	13	98	60	2416	493	3267
UEA-II BioWorld	-124	-91	-79	-137	556	1491	1724	44	882	222	5555
UEA-II EY	-307	-43	-99	-196	-152	172	32	-10	-274	3	2
VVA Vector	308	93	252	328	135	20	83	53	-1848	-1802	-1133
WFA Vector	54	4	94	7521	-100	-49	41	11	-2439	-1299	-1211
WGA GeneTex	580	29	296	361	84	8	88	70	-124	-108	1

## Sheet: Results >2000
Hypervalent α-D-Man-C4	Hypervalent β-D-Glc-C4	Hypervalent β-D-Gal-C4	Hypervalent α-L-Man-C8	Hypervalent α-L-Glc-C8	Hypervalent β-L-Glc-C8	Hypervalent α-L-Gal-C8	Hypervalent β-L-Gal-C8	Monovalent α-D-Man-C4	Monovalent α-L-Man-C8	Monovalent H-type I
SLBR-N 1 UAlberta	DSA Vector	SNA-I EY	DSA Vector	SLBR-N 1 UAlberta	DSA Vector	DSA Vector	DSA Vector	DSA Vector	DSA Vector	SNA-I EY
ConA ThermoFisher	PHA-E Vector	SLBR-N 1 UAlberta	Griffithsin UAlberta	DSA Vector	AOL TCI America	UEA-I GeneTex	UEA-I GeneTex	UEA-I Vector		BPL Vector
DSA Vector	Griffithsin UAlberta	ECA		UEA-I GeneTex	AAL 2 Vector	AOL TCI America	AOL TCI America	PSA Vector		DSA Vector
AIA Glycomatrix	LcH EY	DSA Vector		UEA-I GeneTex	AAL Medicago	AAL 2 Vector	AAL 2 Vector	Griffithsin UAlberta		UEA-I Vector
ConA 1 Vector	RCA120 Vector	GSL-I 2 Vector				PA-IIL Elicityl	AAL Medicago	ConA 2 Vector		UEA-I GeneTex
PSA Vector		TJA-II Aniara				AAL Medicago		LcH EY		TJA-II Aniara
Griffithsin UAlberta		WFA Vector						GNA 2 Vector		AOL TCI America
AIA EY		ECA EY								AAL 2 Vector
BanLec H84T UAlberta		GSL-I 1 Vector								UEA-II BioWorld
ConA 2 Vector		RCA120 Vector								TJA-II Medicago
LcH Medicago		MNA-G EY								AAL Medicago
LcH EY		TJA-II Medicago
AIA 2 Vector		MNA-M EY
RCA120 Vector		SBA 2 Vector
MNA-G EY
MNA-M EY
