# Supplementary material for: Atom-level machine learning of protein-glycan interactions and cross-chiral recognition in glycobiology
Source: Sci Adv. 2025 Dec 5;11(49):eadx6373. doi: 10.1126/sciadv.adx6373 (PMC12680057; doi:10.1126/sciadv.adx6373)
Supplement: Supplementary file 2 — Data S1 to S5 [file sciadv.adx6373_data_s1_to_s5.zip › adx6373_data_s3.xlsx]

## Sheet: lectin-microarray-data-ca-all
	α-L-Gal-[350]	β-L-Gal-[450]	β-D-Gal-[350]	α-L-Rha-[200]	α-L-Man-[170]	α-D-Man-[140]	β-D-Glc-[330]	L-Man(α1-2)-L-Man[320]	α-L-Glc[600]	β-L-Glc[400]	Lewis A[800]	Man3[1400]
SNA-I EY	319	189	83	1027	112	156	295	286	-14	109	276	179
SNA Vector	195	172	93	168	-9	123	279	210	266	432	200	352
AMA Vector	166	51	66	705	-44	-134	170	262	113	367	33	114
PhoSL	266	92	66	216	-152	-361	79	253	84	-10	-23	-28
BPL Vector	529	159	108	888	-14	409	214	270	-29	-148	-12	-57
MAA-I 1 Vector	217	123	246	267	267	462	423	288	1942	1601	423	734
MAA-I EY	257	163	226	411	244	702	320	256	-36	83	342	490
DBA 1 Vector	206	128	124	298	-41	216	196	183	401	593	712	690
SLBR-N 1 UAlberta	762	599	319	6704	198	432	1412	2047	4850	6230	1101	1884
HPA 1 Sigma	64	45	68	90	-17	-150	84	77	305	713	113	249
GSL-II 1 Vector	103	78	79	410	-70	-291	169	88	181	39	24	752
ConA ThermoFisher	82	27	69	-9	47	-48	164	44	718	1332	110	21907
ECA	108	84	159	101	54	50	147	112	9	59	36	48
DSA Vector	2581	1718	1047	20063	12	1295	4037	4627	6288	6753	518	40
STL Vector	2922	1547	969	14368	85	1057	1605	2670	10216	9400	403	1623
GSL-I 2 Vector	164	152	131	346	2	328	221	182	531	-66	34	171
GNA Sigma	400	266	348	780	-49	-194	463	98	219	431	445	56176
AIA Glycomatrix	212	104	130	279	119	7	240	163	-25	404	220	207
ConA 1 Vector	126	23	63	104	94	239	98	101	728	1051	147	49008
LTL Lotus EY	428	218	140	134	145	273	262	207	1028	1152	770	794
UEA-I Vector	96	784	-8	112	-158	-256	28	-4	326	276	169	139
LTL Lotus Vector	151	104	160	36	55	-186	249	190	1339	1810	134	879
PHA-E Vector	114	45	56	568	-87	-333	213	347	351	322	62	165
PNA EY	90	36	58	144	-34	-278	97	79	362	322	73	158
PSA Vector	130	84	54	83	-143	13936	122	62	413	558	95	65297
WGA GeneTex	144	66	21	1421	-128	-291	271	349	464	611	28	268
UEA-I BioWorld	-29	-50	36	-247	-298	-568	27	-64	76	115	-24	23
UEA-I GeneTex	142	28	50	69	-398	-999	209	83	21188	1404	1490	517
ACA EY	226	182	228	480	130	-297	380	408	1458	3810	665	1814
UEA-II EY	59	24	33	79	20	-297	165	79	584	398	284	197
RPA EY	-8	-4	-10	3	-25	-22	2	-5	-91	-81	-23	-103
HPA 2 Sigma	63	38	16	-5	-237	-511	47	77	218	178	-33	65
TJA-II Aniara	125	81	373	299	-116	-349	239	103	275	329	77	333
diCBM40 UAlberta	-67	-73	-86	286	-391	-770	119	198	335	556	90	243
AOL TCI America	24530	23474	2	7	-201	-688	43	18	540	1302	8894	461
Griffithsin UAlberta	243	286	315	1529	-112	-352	1390	718	1692	2122	364	65261
SLBR-H UAlberta	51	80	-27	1611	-300	-331	399	720	1436	1275	602	669
SLBR-B UAlberta	569	370	252	4866	22	271	1603	1810	888	2023	399	774
AIA EY	199	184	172	413	201	244	378	291	821	1041	107	-56
BanLec H84T UAlberta	-64	19	4	-98	-380	-727	162	31	-74	213	60	65291
AAA Vector	20	-52	-32	136	-271	-637	59	24	-467	27	55	39
ConA 2 Vector	-40	-26	2	-36	-170	-186	73	-9	365	755	21	39402
PTA-I BioWorld	77	58	39	161	-37	16	104	90	10	48	-17	-21
GSL-II 2 Vector	43	21	33	249	-190	-486	120	49	224	323	93	138
VVA Vector	-11	-3	6	8	-1	-19	6	-5	187	148	89	142
WFA Vector	200	108	105	366	95	88	143	244	376	401	48	205
MAL-I 2 Vector	100	68	91	24	-20	-113	169	120	359	440	16	312
PHA-L 1 Vector	-89	-60	-1	-141	-279	-583	-7	-78	-171	950	80	178
DBA 2 Vector	-8	-13	-2	-3	5	12	1	2	47	-54	267	32
MPL Vector	-26	-8	-26	-114	-174	-485	-2	-31	-200	-75	12	45
GNA 1 Vector	212	122	143	407	-44	-294	238	86	587	462	242	18017
SNA-II EY	3	-11	-5	-18	-24	-37	-11	-4	193	410	639	210
ASA EY	64	-19	53	-138	-390	-745	74	-52	672	94	102	120
PTA-II BioWorld	-22	-18	-32	-74	-326	-604	9	10	177	844	112	107
HHL BioWorld	430	294	498	989	-208	-226	826	86	-97	133	104	3857
LcH Medicago	46	25	6	4	-125	-317	30	-3	103	206	10	-87
LcH EY	-20	-26	-32	81	-146	-578	22	24	764	996	154	63322
AIA 2 Vector	-1	-38	-12	-4	-11	64	-7	-5	-33	269	-3	-38
GNA 2 Vector	526	260	627	515	-336	-614	848	22	-500	129	-51	65244
ECA EY	-93	-97	54	-365	-474	-1202	-7	-124	-994	143	277	-45
GSL-I 1 Vector	97	25	58	190	-113	-94	87	127	5	471	17	92
UDA 1 EY	24	10	-8	222	-131	-370	39	142	-18	51	61	63
RCA120 Vector	156	99	3942	693	13	-233	180	187	338	407	140	163
Ricin B Vector	152	177	26	285	-137	-371	285	258	-10	-124	-63	-48
MNA-G EY	76	67	-28	-115	-197	-531	157	124	820	131	-78	-74
MAL-II Vector	105	31	22	-188	-296	-1259	114	69	575	583	194	509
AAL 2 Vector	6067	5370	-63	2322	-75	-112	154	302	165	3826	801	161
rPSL1a TCI America	62	-18	21	35	22	231	13	145	-289	887	479	66
PNA Vector	-10	-4	-5	-2	-8	-24	-4	3	110	50	-16	-35
CA EY	-97	-96	-38	-159	-185	-505	-77	-139	-552	-434	-34	-139
SBA 1 Vector	222	165	111	300	27	48	209	248	547	52	243	-30
UEA-II BioWorld	-11	40	-25	208	-158	-1891	-11	-7	-18	-30	0	-15
TJA-II Medicago	148	101	120	391	53	96	263	222	-173	89	51	41
MNA-M EY	165	112	114	157	119	29	250	191	-418	-195	101	217
PA-IIL Elicityl	24	-11	-15	6	-33	-3	-7	2	-402	172	112	55
BC2LA Elicityl	2400	923	-58	-62	-310	-306	-11	-62	-114	1083	666	865
TL BioWorld	-48	-40	-70	-200	-382	-682	-72	-68	-493	-394	-11	-303
AAL Medicago	-3	-6	0	-25	2	-7	0	-15	-6	2	-9	-50
UDA 2 EY	36	-11	-15	1507	-174	-400	-19	-77	-35	-58	125	55
PHA-L 2 Vector	104	606	-8	-241	-220	-486	-52	-60	116	-14	18	-24
LEL Vector	120	156	103	822	-173	-233	100	438	643	500	1150	62
NPL EY	95	119	23	169	-56	9	249	-3	25	282	-41	37319
PHA-E Sigma	310	142	180	542	245	510	248	268	3377	5734	307	758
PHA-L Medicago	86	66	16	83	-86	-195	109	106	-69	-188	-47	-60
SBA 2 Vector	173	127	118	93	102	401	330	292	729	769	220	209
PapGII UAlberta	106	37	7	880	-203	-348	75	135	122	0	0	4
PA-IL UAlberta	241	156	95	664	190	426	302	366	432	-11	8	46
GafD UAlberta	202	103	130	391	205	340	161	227	316	-12	18	125
Protein A Thermo Fisher	14	45	-14	82	98	134	94	188	-43	108	4946	210
Protein G Sigma	331	278	120	919	225	385	228	470	-16	-42	-6	-5
Protein L ThermoFisher	-10	-51	-5	-189	-251	-429	48	50	-29	-126	294	3
Anti Lewis X Sigma	298	182	201	762	76	376	489	570	1284	1981	1779	459
Anti Lewis Y Abcam	5	-17	1	-4	-17	18	-6	-5	93	694	1181	738
Anti Lewis B Sigma	654	391	284	941	491	947	577	1254	4340	5544	2674	2306
Anti Lewis A Abcam	429	361	191	600	501	563	490	721	5266	5232	2313	2668
Anti B.G.A ThermoFIsher	76	32	9	113	-43	-40	30	67	5060	5597	35614	2411
Anti B.G.B ThermoFisher	24	17	12	574	-384	-509	75	118	-19	339	122	-5
Anti B.G.H ThermoFisher	191	234	132	225	20	96	274	359	114	941	1872	265
Anti IgA Abcam	395	387	117	615	192	820	371	630	123	-10	334	17
Anti IgG Abcam	491	439	224	760	992	1424	723	807	1844	245	44	298
Anti IgM Abcam	202	118	104	255	-120	34	222	306	4007	5478	636	2516
